# Supplementary material for: Retrotransposon addiction promotes centromere function via epigenetically activated small RNAs
Source: Nat Plants. 2024 Sep 2;10(9):1304–16. doi: 10.1038/s41477-024-01773-1 (PMC11410651; doi:10.1038/s41477-024-01773-1)
Supplement: Supplementary file 2 — Supplementary Tables 1 and 2. [file 41477_2024_1773_MOESM2_ESM.xlsx]

## Sheet: Sheet1
Supplementary Table 1. Phenoptyping of mutant and hairpin lines (source data for Extended Data Figure 5)
Fertility scoring as follows: 0='Sterile'; 1='1-10 seeds/plant'; 2='3-5mm silique'; 3='5-7mm silique'; 4='7-9mm silique'; 5='9-11mm silique'; 6='>11mm silique'
hp1	Mildly defective flower	Severely defective	Normal flower	Hairpin	Fertility	Height		hp2	Mildly defective flower	Severely defective	Normal flower	Hairpin	Fertility	Height		hp3	Mildly defective flower	Severely defective	Normal flower	Hairpin	Fertility	Height		hp4	Mildly defective flower	Severely defective	Normal flower	Hairpin	Fertility	Height		hp5	Mildly defective flower	Severely defective	Normal flower	Hairpin	Fertility	Height		hp6	Mildly defective flower	Severely defective	Normal flower	Hairpin	Fertility	Height		hp7	Mildly defective flower
1--1	1	49	0	+	1	7.6		1--1	8	1	41	+	4	14.6		1--1	0	50	0	+	0	5.6		1--1	3	0	47	+	4	20.6		1--1	16	0	34	+	4	19.5		1--1	0	50	0	-	0	6.3		1--1	0
1--2	5	44	1	+	1	6.8		1--2	0	0	50	+	4	15.6		1--2	0	50	0	+	0	5.3		1--2	0	50	0	-	0	7.1		1--2	6	0	44	+	4	20		1--2	0	50	0	+	0	5.7		1--2	0
1--3	0	50	0	+	0	6.9		1--3	3	0	47	+	4	11.8		1--3	0	50	0	+	0	4.7		1--3	4	0	46	+	5	21.9		1--3	2	0	48	+	5	27.5		1--3	0	50	0	+	0	4.8		1--3	0
1--4	1	47	2	+	0	6.4		1--4	8	2	40	+	4	12.7		1--4	0	50	0	+	0	4.6		1--4	0	0	50	+	4	19.7		1--4	4	0	46	+	4	22		1--4	0	50	0	-	0	5.1		1--4	0
1--5	1	48	1	+	0	7.9		1--5	4	1	45	+	4	13.9		1--5	0	50	0	+	0	6.1		1--5	4	0	46	+	4	21.1		1--5	5	0	45	+	4	25.6		1--5	0	50	0	+	0	6.5		1--5	0
1--6	0	50	0	-	0	5.5		1--6	19	4	27	+	4	15.5		1--6	2	48	0	+	0	6.7		1--6	16	0	34	+	4	21.5		1--6	9	0	41	+	3	18.9		1--6	2	48	0	+	0	6.9		1--6	2
1--7	1	49	0	+	0	5.5		1--7	0	50	0	-	0	5.1		1--7	0	50	0	+	0	4.6		1--7	12	1	37	+	4	18.3		1--7	11	0	39	+	3	17.5		1--7	0	50	0	-	0	6		1--7	0
1--8	1	49	0	+	0	6.5		1--8	6	0	44	+	4	18		1--8	0	50	0	+	0	5.1		1--8	12	2	36	+	4	19.5		1--8	9	0	41	+	3	20		1--8	0	50	0	-	0	4.5		1--8	0
1--9	1	49	0	-	0	5		1--9	4	0	46	+	4	20.7		1--9	1	49	0	-	0	5.9		1--9	13	0	37	+	4	21.6		1--9	2	0	48	+	4	27.4		1--9	1	49	0	-	0	6.3		1--9	0
1--10	1	48	1	+	1	7.4		1--10	8	1	41	+	4	14.1		1--10	0	50	0	-	0	6.5		1--10	5	0	45	+	5	21.6		1--10	0	50	0	-	0	5.5		1--10	0	50	0	+	0	6.1		1--10	2
1--11	0	50	0	-	0	5.4		1--11	0	50	0	-	0	5.7		1--11	0	50	0	+	0	5		1--11	9	3	38	+	4	20.2		1--11	0	50	0	-	0	5.1		1--11	0	50	0	-	0	5.3		1--11	2
1--12	0	50	0	-	0	4.2		1--12	4	1	45	+	4	18.5		1--12	0	50	0	+	0	5.7		1--12	12	0	38	+	4	19.1		1--12	1	0	49	+	5	23.8		1--12	0	50	0	+	0	5		1--12	0
1--13	1	49	0	-	0	6.3		1--13	3	0	47	+	4	14		1--13	0	50	0	+	0	4.3		1--13	9	0	41	+	4	21.9		1--13	4	0	46	+	4	18		1--13	0	50	0	-	0	6.4		1--13	1
1--14	0	50	0	-	0	4.6		1--14	7	0	43	+	4	15.5		1--14	0	50	0	+	0	5.1		1--14	0	50	0	-	0	5.3		1--14	1	0	49	+	5	31.4		1--14	0	50	0	+	0	5.3		1--14	2
1--15	0	50	0	-	0	4.1		1--15	0	50	0	-	0	4.5		1--15	0	50	0	+	0	5.2		1--15	0	50	0	-	0	5.6		1--15	1	0	49	+	4	21.1		1--15	0	50	0	-	0	5.4		1--15	0
1--16	0	50	0	+	1	6.5		1--16	11	3	36	+	4	10.7		1--16	0	50	0	+	0	6.2		1--16	4	0	46	+	4	25.4		1--16	3	0	47	+	4	26.4		1--16	0	50	0	-	0	4.6		1--16	1
2--1	0	50	0	+	1	5.7		2--1	2	0	48	+	3	16.6		2--1	0	50	0	+	0	6		2--1	8	0	42	+	4	24		2--1	1	0	49	+	5	27.6		2--1	0	50	0	+	0	7.1		2--1	0
2--2	1	49	0	+	1	8		2--2	6	0	44	+	4	14.7		2--2	0	50	0	+	0	5.1		2--2	1	49	0	-	0	6.1		2--2	3	0	47	+	4	24.2		2--2	0	50	0	+	0	6.6		2--2	0
2--3	4	45	1	+	1	8		2--3	12	6	32	+	3	15		2--3	0	50	0	+	0	4.3		2--3	6	3	41	+	3	22		2--3	0	50	0	-	0	4.2		2--3	0	50	0	+	0	7		2--3	0
2--4	6	42	2	+	1	8.8		2--4	6	1	43	+	4	19.5		2--4	0	50	0	-	0	4.9		2--4	4	0	46	+	4	23.6		2--4	3	0	47	+	5	25.5		2--4	0	50	0	+	0	5.8		2--4	4
2--5	0	50	0	+	1	8.5		2--5	14	0	36	+	4	14.6		2--5	0	50	0	+	0	5.6		2--5	5	4	41	+	4	21.5		2--5	1	0	49	+	5	18.4		2--5	0	50	0	+	0	4.4		2--5	0
2--6	0	50	0	+	1	8.1		2--6	6	2	42	+	4	15.4		2--6	0	50	0	+	0	7		2--6	1	49	0	-	0	5.1		2--6	0	50	0	-	0	4.1		2--6	0	50	0	+	0	6		2--6	2
2--7	1	49	0	+	1	5.5		2--7	4	7	39	+	4	17.5		2--7	0	49	1	+	0	6.6		2--7	4	0	46	+	4	13		2--7	3	0	47	+	5	21		2--7	0	49	1	+	0	5.5		2--7	0
2--8	4	45	1	+	1	6.5		2--8	6	0	44	+	4	19.1		2--8	0	50	0	-	0	4.9		2--8	11	1	38	+	4	18.2		2--8	1	49	0	-	0	4.7		2--8	0	50	0	+	0	4.7		2--8	0
2--9	0	50	0	-	0	5.4		2--9	7	2	41	+	3	12.7		2--9	0	49	1	+	0	5.7		2--9	9	0	41	+	5	19.4		2--9	2	0	48	+	5	22		2--9	0	49	1	+	0	5.9		2--9	0
2--10	0	50	0	+	1	8.7		2--10	15	3	32	+	4	13.5		2--10	0	50	0	+	0	5.2		2--10	3	0	47	+	5	21.6		2--10	1	0	49	+	5	27.7		2--10	0	50	0	+	0	5.6		2--10	0
2--11	0	50	0	+	1	8.1		2--11	11	2	37	+	4	16.7		2--11	0	50	0	+	0	5.5		2--11	0	50	0	-	0	6.7		2--11	4	0	46	+	4	26.9		2--11	0	50	0	+	0	6.1		2--11	0
2--12	1	49	0	+	1	8.7		2--12	0	50	0	-	0	4.7		2--12	0	50	0	+	0	5.5		2--12	0	0	50	+	4	20.7		2--12	1	0	49	+	4	28.5		2--12	0	50	0	+	0	4.8		2--12	0
2--13	2	48	0	+	0	7.1		2--13	14	1	35	+	4	16.6		2--13	1	49	0	+	0	4.6		2--13	5	0	45	+	4	22		2--13	0	50	0	-	0	6.8		2--13	1	49	0	+	0	5		2--13	0
2--14	0	50	0	+	1	6.5		2--14	10	0	40	+	4	19.5		2--14	1	49	0	+	0	6.2		2--14	0	50	0	-	0	5.5		2--14	0	50	0	-	0	6.3		2--14	1	49	0	-	0	5.7		2--14	0
2--15	0	50	0	-	0	6.2		2--15	12	5	33	+	4	13.8		2--15	1	49	0	+	0	5.8		2--15	0	49	1	-	0	4.6		2--15	1	49	0	-	0	4.9		2--15	1	49	0	-	0	4.4		2--15	1
2--16	0	50	0	+	1	6.6		2--16	2	0	48	+	4	17.6		2--16	0	50	0	+	0	5.6		2--16	11	2	37	+	4	19.2		2--16	0	0	50	+	4	21.6		2--16	0	50	0	+	0	6.7		2--16	0
3--1	0	50	0	+	0	6		3--1	6	0	44	+	4	17.8		3--1	0	50	0	-	0	4.9		3--1	0	50	0	-	0	5.1		3--1	7	0	43	+	4	27.1		3--1	0	50	0	+	0	5.2		3--1	0
3--2	1	49	0	+	0	5.7		3--2	10	0	40	+	3	17		3--2	0	50	0	+	0	5.4		3--2	0	50	0	-	0	4.7		3--2	5	0	45	+	4	20		3--2	0	50	0	+	0	4.5		3--2	0
3--3	0	50	0	-	0	4.8		3--3	10	0	40	+	3	17.5		3--3	0	50	0	+	0	5.6		3--3	0	50	0	-	0	5.2		3--3	1	0	49	+	5	21.5		3--3	0	50	0	+	0	4.5		3--3	0
3--4	0	50	0	+	1	9.5		3--4	17	1	32	+	4	16.8		3--4	0	50	0	+	0	5.8		3--4	3	1	46	+	4	19.8		3--4	1	0	49	+	4	22.7		3--4	0	50	0	+	0	5.5		3--4	0
3--5	3	47	0	+	1	8.5		3--5	7	0	43	+	4	16.4		3--5	2	46	2	+	0	6.1		3--5	0	50	0	-	0	4.8		3--5	4	0	46	+	5	29.6		3--5	2	46	2	+	0	5.1		3--5	0
3--6	3	47	0	+	1	6.7		3--6	1	49	0	-	0	5.8		3--6	2	48	0	-	0	5.8		3--6	11	0	39	+	4	25.2		3--6	1	0	49	+	4	23.5		3--6	2	48	0	+	0	5.5		3--6	0
3--7	2	48	0	-	0	6.7		3--7	6	0	44	+	4	14.6		3--7	0	50	0	+	0	4.7		3--7	2	48	0	-	0	6.6		3--7	0	50	0	-	0	6.1		3--7	0	50	0	+	0	5.1		3--7	0
3--8	0	50	0	+	1	5.9		3--8	10	1	39	+	4	15.5		3--8	0	49	1	+	0	5.3		3--8	5	0	45	+	3	17.7		3--8	1	49	0	-	0	6.2		3--8	0	49	1	-	0	4.8		3--8	0
3--9	0	50	0	+	1	7.6		3--9	3	0	47	+	4	13.3		3--9	2	47	1	-	0	6.5		3--9	0	50	0	-	0	4		3--9	0	49	1	-	0	5.8		3--9	2	47	1	-	0	5.3		3--9	1
3--10	2	48	0	+	0	5.2		3--10	9	3	38	+	3	19		3--10	1	49	0	+	0	5.9		3--10	2	0	48	+	5	16.8		3--10	1	0	49	+	4	21.3		3--10	1	48	1	+	0	5.9		3--10	0
3--11	0	50	0	+	0	7		3--11	11	23	16	+	2	15.5		3--11	0	50	0	+	0	6		3--11	0	50	0	-	0	4.5		3--11	1	0	49	+	5	30.7		3--11	0	49	1	+	0	4.7		3--11	0
3--12	2	47	1	+	1	9		3--12	15	1	34	+	3	14.5		3--12	0	50	0	-	0	4.3		3--12	2	0	48	+	3	19.3		3--12	1	0	49	+	5	23.7		3--12	0	50	0	+	0	4		3--12	0
3--13	0	50	0	+	1	7.1		3--13	5	0	45	+	3	13.6		3--13	1	49	0	+	0	5.1		3--13	5	0	45	+	4	22.5		3--13	7	0	43	+	3	18.1		3--13	1	49	0	-	0	6.8		3--13	0
3--14	2	47	1	+	0	5.5		3--14	0	50	0	-	0	4		3--14	1	49	0	+	0	4.2		3--14	10	2	38	+	3	22.7		3--14	3	0	47	+	4	16.1		3--14	1	49	0	+	0	6		3--14	0
3--15	2	46	2	+	1	7.1		3--15	11	2	37	+	3	12.5		3--15	0	49	1	-	0	6.2		3--15	4	46	0	-	0	6.1		3--15	0	50	0	-	0	5.3		3--15	0	49	1	+	0	4.9		3--15	0
3--16	1	49	0	-	0	7.4		3--16	4	0	46	+	3	13		3--16	0	50	0	-	0	5.7		3--16	1	49	0	-	0	6		3--16	2	0	48	+	4	23.3		3--16	0	50	0	-	0	4.9		3--16	0
4--1	0	50	0	+	0	5.2		4--1	0	50	0	-	0	5.1		4--1	0	48	2	-	0	5.3		4--1	16	0	34	+	3	17.1		4--1	0	0	50	+	5	25		4--1	0	48	2	+	0	5.8		4--1	0
4--2	1	49	0	+	0	5.1		4--2	0	0	50	+	4	16.5		4--2	0	50	0	+	0	5.7		4--2	0	50	0	-	0	4.5		4--2	9	0	41	+	4	21.5		4--2	0	47	3	-	0	5.2		4--2	0
4--3	1	49	0	+	0	5		4--3	4	1	45	+	4	16		4--3	1	49	0	+	0	6.6		4--3	0	50	0	-	0	5.5		4--3	4	0	46	+	5	23.7		4--3	1	49	0	+	0	5.4		4--3	0
4--4	0	46	4	+	0	7		4--4	4	0	46	+	4	20.9		4--4	1	49	0	+	0	6.2		4--4	0	50	0	-	0	4.7		4--4	1	0	49	+	5	25.9		4--4	1	49	0	+	0	4.3		4--4	1
4--5	0	50	0	+	0	4.7		4--5	0	0	50	+	4	16		4--5	3	46	1	+	0	5.3		4--5	0	50	0	-	0	5		4--5	1	49	0	-	0	5.4		4--5	3	46	1	+	0	5.7		4--5	3
4--6	2	48	0	+	0	6.1		4--6	0	50	0	-	0	4		4--6	0	50	0	+	0	5.4		4--6	13	4	33	+	4	15.6		4--6	3	0	47	+	4	24		4--6	0	50	0	+	0	4.6		4--6	0
4--7	0	49	1	+	0	5		4--7	10	2	38	+	4	16.1		4--7	0	50	0	+	0	5.9		4--7	6	1	43	+	4	25.1		4--7	0	50	0	-	0	5.6		4--7	0	50	0	+	0	5.5		4--7	0
4--8	0	49	1	-	0	5		4--8	3	1	46	+	4	15.6		4--8	0	50	0	+	0	5.7		4--8	8	0	42	+	4	23.9		4--8	1	0	49	+	5	19.6		4--8	0	50	0	-	0	5.8		4--8	0
4--9	0	50	0	+	1	6.2		4--9	6	1	43	+	4	16.5		4--9	0	50	0	-	0	4.9		4--9	4	0	46	+	5	18.6		4--9	1	0	49	+	5	27.5		4--9	0	50	0	+	0	4.8		4--9	1
4--10	0	50	0	-	0	5.7		4--10	5	0	45	+	4	14.9		4--10	0	50	0	+	0	4.8		4--10	4	1	45	+	4	30		4--10	3	0	47	+	5	28.7		4--10	0	50	0	-	0	4.4		4--10	0
4--11	1	49	0	+	0	7.7		4--11	5	0	45	+	4	20.2		4--11	0	50	0	+	0	6.2		4--11	7	0	43	+	4	21.9		4--11	3	0	47	+	5	23.6		4--11	0	50	0	+	0	4.1		4--11	0
4--12	3	44	3	+	1	7.5		4--12	9	0	41	+	4	18.1		4--12	0	50	0	-	0	5.1		4--12	3	0	47	+	4	21.8		4--12	0	0	50	+	5	21.1		4--12	0	50	0	+	0	3.6		4--12	1
4--13	0	50	0	-	0	3.7		4--13	3	0	47	+	4	18.8		4--13	1	49	0	+	0	5		4--13	5	1	44	+	4	19.8		4--13	4	0	46	+	5	23		4--13	1	49	0	+	0	4.5		4--13	2
4--14	0	50	0	+	0	6.5		4--14	7	0	43	+	4	14.1		4--14	1	49	0	+	0	6.5		4--14	5	0	45	+	5	25.5		4--14	5	0	45	+	5	21.7		4--14	1	49	0	+	0	5.7		4--14	0
4--15	1	48	1	-	0	7.2		4--15	0	0	50	+	4	23.6		4--15	0	50	0	+	0	4.4		4--15	10	1	39	+	4	28.8		4--15	1	0	49	+	4	23.5		4--15	0	50	0	-	0	4.6		4--15	0
4--16	0	50	0	-	0	4.7		4--16	0	50	0	-	0	5.6		4--16	0	50	0	+	0	7.1		4--16	1	0	49	+	4	22.5		4--16	2	0	48	+	4	27		4--16	0	50	0	-	0	4.8		4--16	1
5--1	1	48	1	+	1	6.5		5--1	1	49	0	-	0	7.1		5--1	0	50	0	-	0	5		5--1	13	5	32	+	3	13.3		5--1	1	49	0	-	0	6.2		5--1	0	50	0	+	0	5.5		5--1	1
5--2	1	46	3	+	1	8.1		5--2	0	50	0	-	0	5.1		5--2	0	50	0	-	0	5.6		5--2	5	0	45	+	4	24.3		5--2	8	0	42	+	4	20.2		5--2	0	48	2	+	0	6.4		5--2	0
5--3	0	50	0	-	0	5.4		5--3	0	50	0	-	0	7		5--3	0	50	0	+	0	5.6		5--3	11	7	32	+	3	14.5		5--3	4	0	46	+	5	25.8		5--3	0	47	3	+	0	5.4		5--3	0
5--4	1	49	0	+	1	8.8		5--4	15	3	32	+	4	20.2		5--4	0	50	0	-	0	5.8		5--4	4	1	45	+	4	19.5		5--4	3	0	47	+	4	23.1		5--4	0	50	0	+	0	4.7		5--4	0
5--5	0	48	2	+	1	8.3		5--5	9	0	41	+	3	16.4		5--5	0	50	0	+	0	4.8		5--5	2	48	0	-	0	5.1		5--5	0	0	50	+	5	26.4		5--5	0	50	0	+	0	5.2		5--5	2
5--6	1	49	0	+	0	5.6		5--6	19	0	31	+	3	17.5		5--6	0	48	2	+	0	5.7		5--6	1	49	0	-	0	3.9		5--6	5	0	45	+	5	19.5		5--6	0	48	2	+	0	5.7		5--6	2
5--7	0	50	0	-	0	6.1		5--7	0	50	0	-	0	6.1		5--7	2	48	0	+	0	5.9		5--7	5	0	45	+	4	20.5		5--7	0	50	0	-	0	5.6		5--7	2	48	0	-	0	5.5		5--7	0
5--8	4	45	1	+	1	6.6		5--8	0	50	0	-	0	5.4		5--8	0	50	0	+	0	5.8		5--8	6	0	44	+	3	19.1		5--8	0	50	0	-	0	4.7		5--8	0	50	0	-	0	5.9		5--8	1
5--9	2	48	0	+	1	7.5		5--9	19	1	30	+	3	13.8		5--9	0	50	0	+	0	4.6		5--9	7	0	43	+	3	14.6		5--9	5	0	45	+	4	21.6		5--9	0	50	0	-	0	5.8		5--9	2
5--10	0	50	0	-	0	7.1		5--10	16	2	32	+	3	14.6		5--10	0	50	0	+	0	5.1		5--10	11	0	39	+	4	16.9		5--10	4	0	46	+	5	18.2		5--10	0	50	0	+	0	5		5--10	2
5--11	0	50	0	-	0	5.5		5--11	16	1	33	+	3	14.9		5--11	1	49	0	+	0	6.2		5--11	8	0	42	+	4	18.7		5--11	6	0	44	+	4	17		5--11	1	49	0	+	0	5.8		5--11	1
5--12	1	48	1	+	1	9.1		5--12	2	48	0	-	0	5.3		5--12	0	50	0	+	0	5.7		5--12	10	0	40	+	4	18.6		5--12	0	50	0	-	0	5.2		5--12	0	50	0	-	0	6.3		5--12	1
5--13	1	49	0	-	0	4.6		5--13	1	49	0	-	0	5.2		5--13	0	50	0	-	0	5.2		5--13	10	0	40	+	3	17.8		5--13	0	50	0	-	0	6.6		5--13	0	50	0	+	0	5.5		5--13	0
5--14	2	47	1	+	1	6.4		5--14	18	2	30	+	3	13.6		5--14	2	48	0	+	0	5.6		5--14	13	1	36	+	4	18.5		5--14	8	0	42	+	5	20.5		5--14	2	48	0	-	0	6.4		5--14	0
5--15	0	50	0	+	0	5.1		5--15	17	0	33	+	3	13.5		5--15	0	50	0	+	0	4.3		5--15	0	50	0	-	0	4.6		5--15	7	0	43	+	4	23.6		5--15	0	50	0	+	0	5.8		5--15	0
5--16	0	48	2	+	1	7		5--16	19	0	31	+	3	14.7		5--16	0	50	0	+	0	5.8		5--16	1	49	0	-	0	4.4		5--16	2	0	48	+	5	26.1		5--16	0	50	0	-	0	4.5		5--16	0
6--1	1	49	0	+	0	6.7		6--1	17	0	33	+	3	16.1		6--1	0	50	0	+	0	4.1		6--1	1	3	46	+	4	16.5		6--1	1	0	49	+	4	23.7		6--1	0	50	0	+	0	4.8		6--1	0
6--2	0	49	1	+	0	6.2		6--2	0	50	0	-	0	4.7		6--2	0	50	0	+	0	5.9		6--2	10	0	40	+	4	20.5		6--2	0	0	50	+	5	22.9		6--2	0	50	0	+	0	6.9		6--2	0
6--3	0	50	0	-	0	6.1		6--3	6	0	44	+	4	19.6		6--3	1	49	0	+	0	5.5		6--3	0	50	0	-	0	6.3		6--3	1	0	49	+	4	22		6--3	1	49	0	+	0	6.2		6--3	0
6--4	0	50	0	+	0	5.9		6--4	7	0	43	+	4	17		6--4	0	50	0	+	0	5.6		6--4	0	49	1	-	0	5.9		6--4	0	0	50	+	4	22.4		6--4	0	50	0	+	0	5.5		6--4	0
6--5	2	48	0	+	1	8.6		6--5	12	1	37	+	3	14.2		6--5	0	50	0	+	0	5		6--5	0	50	0	-	0	4.8		6--5	3	0	47	+	4	20.1		6--5	0	50	0	-	0	5.3		6--5	0
6--6	1	49	0	+	1	9.3		6--6	0	50	0	-	0	4.7		6--6	0	50	0	+	0	7.5		6--6	11	1	38	+	4	23.4		6--6	0	50	0	-	0	6.4		6--6	0	50	0	-	0	5.3		6--6	0
6--7	0	49	1	+	1	8		6--7	11	1	38	+	3	13.9		6--7	1	49	0	+	0	5.9		6--7	13	2	35	+	3	14.6		6--7	2	0	48	+	4	20.4		6--7	1	49	0	+	0	4.7		6--7	0
6--8	0	50	0	-	0	5.1		6--8	0	50	0	-	0	6		6--8	0	50	0	+	0	5.3		6--8	6	0	44	+	3	14.5		6--8	3	0	47	+	4	23.5		6--8	0	50	0	+	0	5.1		6--8	0
6--9	0	50	0	+	0	5.8		6--9	0	0	50	+	4	17.7		6--9	0	49	1	-	0	6.7		6--9	11	0	39	+	5	18.7		6--9	4	0	46	+	5	22.1		6--9	0	49	1	-	0	6		6--9	0
6--10	1	48	1	+	1	7.2		6--10	6	0	44	+	4	16.5		6--10	0	50	0	+	0	6.5		6--10	0	50	0	-	0	5.5		6--10	0	50	0	-	0	4.6		6--10	0	50	0	+	0	6.6		6--10	0
6--11	1	49	0	+	1	7.7		6--11	7	0	43	+	3	14.8		6--11	0	50	0	+	0	7.6		6--11	3	0	47	+	3	20.6		6--11	0	50	0	-	0	5.5		6--11	0	50	0	+	0	5.8		6--11	0
6--12	0	50	0	-	0	7.1		6--12	0	50	0	-	0	5.9		6--12	0	50	0	+	0	5.9		6--12	9	0	41	+	3	19.6		6--12	5	0	45	+	5	21.6		6--12	0	50	0	+	0	4.9		6--12	0
6--13	0	48	2	+	1	6.4		6--13	7	0	43	+	4	15.1		6--13	0	50	0	+	0	7.1		6--13	14	0	36	+	3	21.5		6--13	2	0	48	+	5	19.8		6--13	0	50	0	+	0	5.7		6--13	0
6--14	2	48	0	+	1	6.4		6--14	2	0	48	+	4	18.6		6--14	0	50	0	+	0	6.6		6--14	14	1	35	+	4	20.4		6--14	2	0	48	+	4	26.7		6--14	0	50	0	+	0	5.7		6--14	0
6--15	0	50	0	+	1	8.1		6--15	8	0	42	+	3	15.4		6--15	0	50	0	-	0	5.3		6--15	0	50	0	-	0	5.4		6--15	5	0	45	+	4	25.2		6--15	0	50	0	+	0	6.1		6--15	0
6--16	1	49	0	+	0	5.5		6--16	0	50	0	-	0	5.5		6--16	0	50	0	-	0	6.6		6--16	5	0	45	+	4	17.7		6--16	1	0	49	+	4	18.5		6--16	0	50	0	+	0	5		6--16	0
[truncated: 33 more columns]

## Sheet: Sheet2
Supplementary Table 2. List of primers used in this study.
Primer name	Sequence	Aim
ddm1-1 +	ATTTGCTGATGACCAGGTCCT	Genotyping
ddm1-1 -	CATAAACCAATCTCATGAGGC	Genotyping
rdr6 +	GTTGGGGCAATTGGTCGATGTCATTGATAT	Genotyping
rdr6 -	TAGAAACATGATCTCAAAAGAG	Genotyping
AT5G03090 +	GATGAACAGCTGATGATACC	epiRILs mapping
AT5G03090 -	TCTTAACACTGAACCACCAC	epiRILs mapping
AT5G13475 +	CTACAAGGTGATTACTCGCC	epiRILs mapping
AT5G13475 -	AACCCGAAGCAGTAAACAAC	epiRILs mapping
AT5G19097 +	GATGCCGTGGATAGTCCACA	epiRILs mapping
AT5G19097 -	AAGGAACTGAAGCAGGAAAC	epiRILs mapping
AT5G26775 +	CAACGCCATGGATGATTATG	epiRILs mapping
AT5G26775 -	ATAGCCTTTCTGCAGGTCTG	epiRILs mapping
AT5G27925 +	ATGGATTCATCAATCCAGCT	epiRILs mapping
AT5G27925 -	CTTGTAATGTGAGCTGTTGC	epiRILs mapping
AT5G28190 +	ATTCGAGACTAAAAGGGCGC	epiRILs mapping
AT5G28190 -	ATGGCTCCATACACATTGAG	epiRILs mapping
AT5G28468 +	TCTGAACGACAACCCATCCG	epiRILs mapping
AT5G28468 -	CTATTTCTCTACCATCAGCC	epiRILs mapping
AT5G34869 +	CATCCAATTGATGTTCGCCC	epiRILs mapping
AT5G34869 -	AGTAAAGCGAGGCTAGAGTG	epiRILs mapping
AT5G35810 +	CCTGACATCTCGTTATGCAG	epiRILs mapping
AT5G35810 -	AGGTAGAGGCCACTTTTACG	epiRILs mapping
AT5G36125 +	CAACGACGACGAGAGTGGAG	epiRILs mapping
AT5G36125 -	GAACCAGTCCATTCTTGAAG	epiRILs mapping
AT5G39095 +	TATATGAAGCAGCCTGCTGG	epiRILs mapping
AT5G39095 -	ACTCAAATGGAGCTGCAGCC	epiRILs mapping
AT5G43800 +	AATAAGTTGAGCTCCAGAGG	epiRILs mapping
AT5G43800 -	TTCCAAGTGACGACTTTCCC	epiRILs mapping
AT5G53775 +	TTCAGGCCCTTTTCATACCG	epiRILs mapping
AT5G53775 -	GAATGAGAGTCGCTGGGTCT	epiRILs mapping
10483242 pac1 +	TCTTCTTGAAACCTGACATG	suppressor mutation mapping
10483242 pac1 -	ACACCAGATTTACTCACTCC	suppressor mutation mapping
11316097 hpy188I +	GTCTGATCTGTGATCTGTGC	suppressor mutation mapping
11316097 hpy188I -	TTAGATGCAGAGTTCTGATGG	suppressor mutation mapping
13349168 hha1 +	ACCAATTTCCAATGATCTCC	suppressor mutation mapping
13349168 hha1 -	GAAAATCCCAAATCACAAGC	suppressor mutation mapping
13818243 afl2 +	ATATAGTTTAAACGCGTAAG	suppressor mutation mapping
13818243 afl2 -	TAACGTTCTGCATTAGTTGG	suppressor mutation mapping
at5g31927 qpcr +	GATTATACTCGGTCGAGTGA	RT-PCR
at5g31927 qpcr -	TCACCTTCTTCTTTAACCTAT	RT-PCR
GAPC RT+	CTGCTACCTACGATGAAATC	RT-PCR
GAPC RT -	CGTTGTCGTACCATGACACC	RT-PCR
miR159 -	TAGAGCTCCCTTCAATCCAAA	northern blot
t3 probe hp35 + (P1)	AATTAACCCTCACTAAAGGGAGACTCAAGCTAAGCCCTTTGTA	northern blot
t3 probe hp35 -	AATTAACCCTCACTAAAGGGAGATATACAAGAATAGACATGGG	northern blot
t3 probe hp24 + (P2)	AATTAACCCTCACTAAAGGGAGAATGGCCGAGTATGGCCTTGG	northern blot
t3 probe hp24 -	AATTAACCCTCACTAAAGGGAGATAGCCTAGAGAGACCTAGCG	northern blot
t3 probe hp1 + (P3)	AATTAACCCTCACTAAAGGGAGACCGCCTGGACGAGTTTGTGCA	northern blot
t3 probe hp1 -	AATTAACCCTCACTAAAGGGAGAGTTACAAACCTAACACTTTC	northern blot
t3 probe hp6 + (P4)	AATTAACCCTCACTAAAGGGAGATAAGTGATTATGCAAGAAAC	northern blot
t3 probe hp6 -	AATTAACCCTCACTAAAGGGAGATTAGGGCAACCTAGTATTTG	northern blot
t3 probe hp7 +	AATTAACCCTCACTAAAGGGAGAATGAGCAATTACAGTGGCAG	northern blot
t3 probe hp7 -	AATTAACCCTCACTAAAGGGAGACCCTTGAGGGCCATTGCGAT	northern blot
t3 probe hp8 +	AATTAACCCTCACTAAAGGGAGAGTCTTGGTACACTAGACCGG	northern blot
t3 probe hp8 -	AATTAACCCTCACTAAAGGGAGAACTCCCTGGAGTAGAAAACG	northern blot
GUS space +	ATCTACCCGCTTCGCGTCGG	RNAi line construction
GUS space sal1 -	ATTGTCGACCGAGTGAAGATCCCTTTCTT	RNAi line construction
nos terminator -	CCGATCTAGTAACATAGATG	RNAi line construction
hp1 apa1 +	ATTGGGCCCCCGCCTGGACGAGTTTGTGC	RNAi line construction
hp1 -	CCGACGCGAAGCGGGTAGATAACAATCTCAAACCCGTTAC	RNAi line construction
hp2 apa1 +	ATTGGGCCCAGTTCTCCACCAAGTATGGG	RNAi line construction
hp2 -	CCGACGCGAAGCGGGTAGATACTCAGGATCACGGTGGAGG	RNAi line construction
hp3 apa1 +	ATTGGGCCCAAATCAACGGAAATATGCAA	RNAi line construction
hp3 -	CCGACGCGAAGCGGGTAGATTCTTGAATCCCACTGTCCGC	RNAi line construction
hp4 apa1 +	ATTGGGCCCAAATAGTGAAACATGTGCCC	RNAi line construction
hp4 -	CCGACGCGAAGCGGGTAGATCGGTTGTCTTCTTTGGGAAG	RNAi line construction
hp5 apa1 +	ATTGGGCCCAAGCTAAGCCCTTTGTACCC	RNAi line construction
hp5 -	CCGACGCGAAGCGGGTAGATTGAAAACAGCATCCAACTG	RNAi line construction
hp6 apa1 +	ATTGGGCCCGTAGAGATCATTCAACCTAG	RNAi line construction
hp6 -	CCGACGCGAAGCGGGTAGATTGGTTACTGGTTTGGAGTCAAA	RNAi line construction
hp at5g31927 for ChIP +	AAAGGGCCCCTTTCCAGAAAGGATTGCAC	RNAi line construction
hp at5g31927 for ChIP -	CCGACGCGAAGCGGGTAGATAACTTCTTGCAACGGAGTGC	RNAi line construction
hp1 spe1 +	ATTACTAGTCCGCCTGGACGAGTTTGTGC	RNAi line construction
hp1 sal1 -	ATTGTCGACAACAATCTCAAACCCGTTAC	RNAi line construction
hp2 spe1 +	ATTACTAGTAGTTCTCCACCAAGTATGGG	RNAi line construction
hp2 sal1 -	ATTGTCGACACTCAGGATCACGGTGGAGG	RNAi line construction
hp3 spe1 +	ATTACTAGTAAATCAACGGAAATATGCAA	RNAi line construction
hp3 sal1 -	ATTGTCGACTCTTGAATCCCACTGTCCGC	RNAi line construction
hp4 spe1 +	ATTACTAGTAAATAGTGAAACATGTGCCC	RNAi line construction
hp4 sal1 -	ATTGTCGACCGGTTGTCTTCTTTGGGAAG	RNAi line construction
hp5 spe1 +	ATTACTAGTAAGCTAAGCCCTTTGTACCC	RNAi line construction
hp5 sal1 -	ATTGTCGACTGAAAACAGCATCCAACTG	RNAi line construction
hp6 spe1 +	ATTACTAGTGTAGAGATCATTCAACCTAG	RNAi line construction
hp6 sal1 -	ATTGTCGACTGGTTACTGGTTTGGAGTCAAA	RNAi line construction
hp at5g31927 spe1 for ChIP +	ATTACTAGTAAATAGTGAAACATGTGCCC	RNAi line construction
hp at5g31927 sal1 for ChIP -	ATTGTCGACCGGTTGTCTTCTTTGGGAAG	RNAi line construction
hp7 apa1 +	ATTGGGCCCATGAGCAATTACAGTGGCA	RNAi line construction
hp7 -	CCGACGCGAAGCGGGTAGATGAAGCTTGAAACACTTGGC	RNAi line construction
hp7 spe1 +	ATTACTAGTATGAGCAATTACAGTGGCA	RNAi line construction
hp7 sal1 -	ATTGTCGACGAAGCTTGAAACACTTGGC	RNAi line construction
hp8 apa1 +	ATTGGGCCCTCCTGATTATAATGTAGACG	RNAi line construction
hp8 -	CCGACGCGAAGCGGGTAGATCAGTCGAAGAATGAACGAA	RNAi line construction
hp8 spe1 +	ATTACTAGTTCCTGATTATAATGTAGACG	RNAi line construction
hp8 sal1 -	ATTGTCGACCAGTCGAAGAATGAACGAA	RNAi line construction
At5g31927 kpn1 +	ATTGGTACCAAATCAACGGAAATATGCAA	overexpressing line construction
At5g31927 spe1 -	ATTACTAGTTCTTGTGTGTACTCAGGATC	overexpressing line construction
Cen5 ATHILA5 kpn1 +	ATTGGTACCTCGGTAGACACTTGGGATGA	overexpressing line construction
Cen5 ATHILA5 pac1 -	ATTTTAATTAAGATAGTAGGGTTTTGTGTG	overexpressing line construction
